# Supplementary material for: Abscisic Acid and Jasmonate Metabolisms Are Jointly Regulated During Senescence in Roots and Leaves of Populus trichocarpa
Source: Int J Mol Sci. 2020 Mar 17;21(6):2042. doi: 10.3390/ijms21062042 (PMC7139941; doi:10.3390/ijms21062042)
Supplement: Supplementary file 1 [file ijms-21-02042-s001.zip]

Archive with 10 entries (9 files):
- ijms-717015 supplementary/
- ijms-717015 supplementary/Supplementary Figure S1.tif
- ijms-717015 supplementary/Supplementary Figure S2.tif
- ijms-717015 supplementary/Supplementary Figure S3.tif
- ijms-717015 supplementary/Supplementary Figure S4.tif
- ijms-717015 supplementary/Supplementary Figure S5.tif
- ijms-717015 supplementary/Supplementary Figure S6.tif
- ijms-717015 supplementary/Supplementary Table S1.xlsx
- ijms-717015 supplementary/Supplementary Table S2.xlsx
- ijms-717015 supplementary/Supplementary Table S3.xls
