# Supplementary material for: Abscisic Acid and Jasmonate Metabolisms Are Jointly Regulated During Senescence in Roots and Leaves of Populus trichocarpa
Source: Int J Mol Sci. 2020 Mar 17;21(6):2042. doi: 10.3390/ijms21062042 (PMC7139941; doi:10.3390/ijms21062042)
Supplement: Supplementary file 1 [file ijms-21-02042-s001.zip › ijms-717015 supplementary/Supplementary Table S1.xlsx]

## Sheet: ABA
RS1	RS2	ID genes	GO	DESCRIPTION	CLASTER
0.6043838	1.461098	POPTR_0010s17430g	response to abscisic acid	PTHR10288:SF149 - F7A19.25 PROTEIN	cluster 1	1.2	1.2.2
1.3348596	2.253776	POPTR_0010s19190g	response to abscisic acid	similar to ferritin 2 precursor - cowpea. [ORG:Vigna unguiculata]; [ co-ortholog (1of2) of CAA47983, T08124, T06248, At3g11050, ]	cluster 1	1.2	1.2.2
0.68562156	1.6327919	POPTR_0012s08570g	response to abscisic acid	similar to CONSTITUTIVE EXPRESSION OF AUXIN RESPONSE TRANSGENES 1; similar to HISTONE DEACETYLASE 6; similar to RNA-MEDIATED TRANSCRIPTIONAL SILENCING 1; [ co-ortholog (2of2) of At5g63110, At5g35600, ]	cluster 1	1.2	1.2.2
0.47484145	1.6611302	POPTR_0006s10290g	response to abscisic acid	similar to AMP deaminase; putative; similar to myoadenylate deaminase; putative; similar to SP|P15274|AMP deaminase EC (3 5.4.6.Myoadenylate) (deaminase {Saccharomyces) {cerevisiae} ; similar to AMP deaminase; putative; similar to myoadenylate; [ co-ortho	cluster 1	1.2	1.2.2
1.8347063	4.065731	POPTR_0017s01140g	response to abscisic acid	PTHR12802//PTHR12802:SF48 - SWI/SNF COMPLEX-RELATED // SUBFAMILY NOT NAMED	cluster 1	1.2	1.2.3
2.7218132	3.59512	POPTR_0004s15610g	response to abscisic acid	PF05562 - Cold acclimation protein WCOR413 (WCOR413)	cluster 1	1.2	1.2.3
3.2786112	3.774007	POPTR_0001s34410g	response to abscisic acid	PTHR33596:SF3 - COLD-REGULATED 413 INNER MEMBRANE PROTEIN 1, CHLOROPLASTIC-RELATED	cluster 1	1.2	1.2.3
0.07775986	-2.5972216	POPTR_0006s12980g	response to abscisic acid	PTHR19139:SF167 - AQUAPORIN PIP2-1-RELATED	cluster 2	2.1	2.1.1
-2.1081443	-3.9765134	POPTR_0001s34750g	response to abscisic acid	PTHR23201//PTHR23201:SF11 - EXTENSIN, PROLINE-RICH PROTEIN // SUBFAMILY NOT NAMED	cluster 2	2.1	2.1.1
-4.265237	-5.544378	POPTR_0008s04430g	response to abscisic acid	similar to RNA recognition motif (RRM)-containing protein; similar to low similarity to RRM-containing protein SEB-4 (Xenopus laevis) GI:8895698; [ co-ortholog (2of2) of At3g54770, ]	cluster 2	2.1	2.1.2
0.07925463	-5.933142	POPTR_0009s01940g	response to abscisic acid	PTHR19139:SF158 - AQUAPORIN PIP2-4-RELATED	cluster 2	2.1	2.1.2
0.72880423	-6.6830087	POPTR_0016s09090g	response to abscisic acid	similar to major intrinsic protein 1. [ORG:Populus tremula x Populus tremuloides]; [ ortholog of At3g53420,AAA69490,CAE53873,At2g37180,CAC82712,T06434,AAL16976,At2g37170,]	cluster 2	2.2	2.2.1
-0.069566414	-4.31882	POPTR_0002s12010g	response to abscisic acid	PTHR26374:SF208 - ZINC FINGER PROTEIN AZF3-RELATED	cluster 2	2.2	2.2.1
-2.87761	-2.553275	POPTR_0001s23030g	response to abscisic acid	similar to CBL-INTERACTING PROTEIN KINASE 3; [ co-ortholog (1of2) of At2g26980, ]	cluster 2	2.2	2.2.1
-3.2208822	-3.8992608	POPTR_0010s00490g	response to abscisic acid	PTHR24343:SF143 - CBL-INTERACTING SERINE/THREONINE-PROTEIN KINASE 1-RELATED	cluster 2	2.2	2.2.1
-2.2564926	-3.2397761	POPTR_0001s25930g	response to abscisic acid	PTHR10336:SF105 - PHOSPHOINOSITIDE PHOSPHOLIPASE C 1-RELATED	cluster 2	2.2	2.2.1
-7.863183	-8.613307	POPTR_0001s06220g	response to abscisic acid	similar to ANNEXIN 4; [ ortholog of At2g38750,]	cluster 2	2.2	2.2.1
-4.5119863	-5.0168276	POPTR_0016s02020g	response to abscisic acid	PTHR18937//PTHR18937:SF225 - STRUCTURAL MAINTENANCE OF CHROMOSOMES SMC FAMILY MEMBER // SUBFAMILY NOT NAMED	cluster 2	2.2	2.2.1
-2.0194867	-5.5612564	POPTR_0010s22950g	response to abscisic acid	similar to putative aquaporin. [ORG:Ricinus communis]; [ ortholog of At3g54820,CAE53876,At2g39010,]	cluster 2	2.2	2.2.1
-2.002458	-2.6537743	POPTR_0015s11630g	response to abscisic acid	similar to PROPYZAMIDE-HYPERSENSITIVE 1; [ co-ortholog (1of2) of At5g23720, ]	cluster 2	2.2	2.2.2
-1.5238154	-3.798357	POPTR_0004s18240g	response to abscisic acid	similar to membrane intrinsic protein. [ORG:Prunus persica]; [ ortholog of At2g16850,CAE53883,At4g35100,CAE53877,AAL16973,]	cluster 2	2.2	2.2.2
-3.0044434	-5.0085716	POPTR_0017s02820g	response to abscisic acid	PF00069//PF08263//PF13855 - Protein kinase domain (Pkinase) // Leucine rich repeat N-terminal domain (LRRNT_2) // Leucine rich repeat (LRR_8)	cluster 2	2.2	2.2.2
-2.3220196	-4.77195	POPTR_0003s11070g	response to abscisic acid	(1 of 20) PF14547 - Hydrophobic seed protein (Hydrophob_seed)	cluster 2	2.2	2.2.1
1.7817335	2.3670568	POPTR_0008s07270g	response to abscisic acid	similar to ferritin 2 precursor - cowpea. [ORG:Vigna unguiculata]; [ co-ortholog (2of2) of CAA47983, T08124, T06248, At3g11050, ]	cluster 1	1.2	1.2.2
-1.0998511	-0.9636749	POPTR_0006s14330g	response to abscisic acid	(1 of 2) PTHR32378:SF9 - KERATIN-ASSOCIATED PROTEIN 29-1	cluster 2	2.2	2.2.2
1.9764557	2.5800037	POPTR_0012s10790g	response to abscisic acid	similar to Auxin response factor 2 (ARF1-binding protein) (ARF1-BP).; [ co-ortholog (1of2) of At5g62000, ]	cluster 1	1.2	1.2.2
-0.259226	-1.8424703	POPTR_0010s20720g	abscisic acid-activated signaling pathway	similar to Protein phosphatase 2C (EC 3.1.3.16) (PP2C).; [ co-ortholog (1of2) of At3g11410, ]	cluster 2	2.2	2.2.2
-1.042467	-2.1299357	POPTR_0004s09860g	abscisic acid biosynthetic process	similar to expressed protein in Arabidopsis thaliana; [ co-ortholog (1of2) of At1g67080, ] ABA4, ABSCISIC ACID (ABA)-DEFICIENT 4	cluster 2	2.2	2.2.2

## Sheet: JA ROOT
RS1	RS2	ID genes	GO	DESCRIPTION	CLASTERS
0.9874708	2.370196	POPTR_0010s13870g	jasmonic acid mediated signaling	similar to PHYTOCHROME AND FLOWERING TIME 1; [ ortholog of At1g25540,]	cluster 1	1.2	1.2.2
0.5954704	1.3028109	POPTR_0004s16110g	jasmonic acid mediated signaling	similar to ERECTA-LIKE 4; similar to GTP BINDING PROTEIN BETA 1; [ co-ortholog (2of2) of At4g34460, ]	cluster 1	1.2	1.2.2
-1.2724851	-3.3978848	POPTR_0007s00330g	jasmonic acid mediated signaling	2.5.1.78 - 6,7-dimethyl-8-ribityllumazine synthase / Lumazine synthase	cluster 2	2.2	2.2.2
-4.7604012	-5.4609194	POPTR_0001s41000g///POPTR_0013s03600g	jasmonic acid mediated signaling	PTHR33227:SF2 - F8L10.2 PROTEIN	cluster 2	2.1	2.1.2
2.7321358	3.1398418	POPTR_0018s04720g	jasmonic acid mediated signaling	KOG1595 - CCCH-type Zn-finger protein	cluster 1	1.2	1.2.3
1.8347063	4.065731	POPTR_0017s01140g	response to jasmonic acid	PTHR12802//PTHR12802:SF48 - SWI/SNF COMPLEX-RELATED // SUBFAMILY NOT NAMED	cluster 1	1.2	1.2.3
3.0276144	2.9240007	POPTR_0001s24670g	response to jasmonic acid	mitochondrial import inner membrane translocase subunit Tim17/Tim22/Tim23 family protein; [ ortholog of At2g28900,]	cluster 1	1.2	1.2.3
-0.5740572	-4.0710135	POPTR_0001s14310g///POPTR_0001s14320g	response to jasmonic acid	similar to naregenin-chalcone synthase. [ORG:Medicago sativa]; [ co-ortholog (3of6) of CAA38456, S49203, 1JWX_A, CAA00091, Q9ZRR8, P51081, CAA44186, AAL09179, S33610, AAL09175, 1D6I_A, AAF71254, 1I88_A, CAA10641, CAA44933, S35166, AAM00232, BAA01075, P300	cluster 2	2.1	2.1.1
-1.1269433	-4.937357	POPTR_0003s11900g	response to jasmonic acid	similar to Leucoanthocyanidin dioxygenase (LDOX) (Leucocyanidin oxygenase) (Leucoanthocyanidin hydroxylase) (Anthocyanidin synthase). [ORG:Malus x domestica]; [ co-ortholog (1of2) of AAP49438, At4g22870, AAU12369, BAB92998, At4g22880, P51091, AAU12368, ]	cluster 2	2.1	2.1.2
-0.60487366	-4.91249	POPTR_0014s14200g	response to jasmonic acid	similar to chalcone synthase. [ORG:Humulus lupulus]; [ ortholog of BAB47195,AAR90868,AAR90862,CAA71904,At5g13930,]	cluster 2	2.2	2.2.1
-1.1344745	-5.2811413	POPTR_0001s08410g	response to jasmonic acid	similar to Leucoanthocyanidin dioxygenase (LDOX) (Leucocyanidin oxygenase) (Leucoanthocyanidin hydroxylase) (Anthocyanidin synthase). [ORG:Malus x domestica]; [ co-ortholog (2of2) of AAP49438, At4g22870, AAU12369, BAB92998, At4g22880, P51091, AAU12368, ]	cluster 2	2.2	2.2.1
-1.3248532	-3.2100456	POPTR_0010s20620g	response to jasmonic acid	similar to CYTOKINESIS DEFECTIVE 1; similar to EMBRYO DEFECTIVE 101; similar to GDP-MANNOSE PYROPHOSPHORYLASE 1; similar to VITAMIN C DEFECTIVE 1; [ co-ortholog (1of3) of At2g39770, At3g55590, ]	cluster 2	2.2	2.2.2
1.214844	1.8748147	POPTR_0001s19070g	response to jasmonic acid	similar to myb family transcription factor; [ co-ortholog (2of2) of At3g16350, ]	cluster 1	1.2	1.2.2
-0.6768675	-1.5347437	POPTR_0001s15530g	jasmonic acid mediated signaling pathway	similar to acyl-CoA oxidase. [ORG:Glycine max]; [ co-ortholog (1of2) of AAL01888, AAL01887, At2g35690, At4g16760, ]	cluster 2	2.2	2.2.2

## Sheet: Brrassinosteroid
RS1	RS2	ID gene	GO classification	Description	cluster
-4.1195526	-5.8750744	POPTR_0008s08440g	brassinosteroid biosynthetic process	similar to diminuto. [ORG:Pyrus pyrifolia]; [ co-ortholog (2of3) of AAK15493, AAF78521, T06575, At3g19820, P93472, BAA13096, ]	cluster 2	2.2	2.2.2
-1.132164	-3.7023182	POPTR_0010s17710g	brassinosteroid biosynthetic process	similar to diminuto. [ORG:Pyrus pyrifolia]; [ co-ortholog (3of3) of AAK15493, AAF78521, T06575, At3g19820, P93472, BAA13096, ]	cluster 2	2.2	2.2.2
-3.117286	-6.4503117	POPTR_0014s16610g	brassinosteroid biosynthetic process	PTHR32382:SF13 - FASCICLIN-LIKE ARABINOGALACTAN PROTEIN 2	cluster 2	2.1	2.1.1
-2.0825682	-3.516413	POPTR_0005s25410g	brassinosteroid biosynthetic process	similar to beta-galactosidase. [ORG:Cicer arietinum]; [ co-ortholog (3of5) of AAG12249, AAR27062, CAA10128, AAF67342, ]	cluster 2	2.2	2.2.1
-1.7567278	-3.9521093	POPTR_0002s05610g	brassinosteroid biosynthetic process	similar to NO POLLEN GERMINATION 1; [ ortholog of At2g43040,]	cluster 2	2.2	2.2.2
-2.5975254	-3.4440565	POPTR_0008s16680g	brassinosteroid biosynthetic process	similar to expressed protein in Arabidopsis thaliana; [ ortholog of At4g14380,]	cluster 2	2.2	2.2.2
-2.2508874	-1.8267696	POPTR_0011s12550g	response to brassinosteroid	protein kinase family protein; similar to protein kinase domain containing protein; [ ortholog of At5g54380,]	cluster 2	2.2	2.2.2
-4.0587425	-4.8549666	POPTR_0010s10090g	response to brassinosteroid	PTHR33312:SF5 - MEMBRANE-ASSOCIATED KINASE REGULATOR 1-RELATED	cluster 2	2.1	2.1.1
-2.5464835	-3.2007713	POPTR_0001s41620g	response to brassinosteroid	similar to Pto-like kinase OGw. [ORG:Phaseolus vulgaris]; [ co-ortholog (21of24) of AAK52017, AAK52030, AAR13297, AAT28297, AAK52021, AAK52023, AAT28299, AAK52025, AAT28300, AAK52016, AAK52028, AAR13315, AAK52013, AAK52029, AAK52022, AAR13311, AAT28295, A	cluster 2	2.2	2.2.2
-2.3935218	-4.162609	POPTR_0010s06070g	response to brassinosteroid	PTHR22844:SF199 - F21J9.19	cluster 2	2.2	2.2.2
1.1954944	1.2348216	POPTR_0006s13560g	response to brassinosteroid	protein kinase family protein; similar to protein kinase domain containing protein; [ ortholog of At5g02800,]	cluster 1	1.2	1.2.2
-3.915693	-3.5238504	POPTR_0018s11470g	brassinosteroid mediated signaling pathway	similar to BRI1 SUPPRESSOR 1; [ co-ortholog (2of2) of At2g24000, At4g30610, At2g24010, ]	cluster 2	2.2	2.2.2
1.0765339	1.9088881	POPTR_0002s04980g	brassinosteroid mediated signaling pathway	similar to expressed protein in Arabidopsis thaliana; similar to low similarity to N-methyl-D-aspartate receptor-associated protein (Drosophila melanogaster) GI:567104; [ co-ortholog (2of2) of At3g63310, ]	cluster 1	1.2	1.2.2

## Sheet: Ethylene
RS1	RS2	ID genes	GO	DESCRIPTION		CLASTER
1.4159095	1.5255535	POPTR_0004s15130g	ethylene-activated signaling pathway	K15707 - RING finger protein 170 (RNF170)		cluster 1	1.2	1.2.2
0.58602047	1.1590855	POPTR_0006s23820g	ethylene-activated signaling pathway	similar to proteasome protein-related; weakly similar to 26S proteasome non-ATPase regulatory subunit 3 (26S proteasome regulatory subunit S3) (p58) (Transplantation antigen P91A) (Tum-P91A antigen) (Swiss-Prot:P14685) (Mus musculus); [ ortholog of At2g19		cluster 1	1.2	1.2.2
1.0831051	1.2769959	POPTR_0001s38640g	ethylene biosynthetic process	similar to proteasome protein-related; weakly similar to 26S proteasome non-ATPase regulatory subunit 3 (26S proteasome regulatory subunit S3) (p58) (Transplantation antigen P91A) (Tum-P91A antigen) (Swiss-Prot:P14685) (Mus musculus); [ ortholog of At2g19		cluster 1	1.2	1.2.2
-0.17904854	-3.5609212	POPTR_0011s04790g	response to jasmonic acid stimulus involved in jasmonic acid and ethylene-dependent systemic resistance	2.8.2.24 - Desulfoglucosinolate sulfotransferase		cluster 2	2.1	2.1.2
4.5041385	5.588924	POPTR_0009s14380g	jasmonic acid and ethylene-dependent systemic resistance, ethylene mediated signaling pathway	similar to Chain A; similar to Uda Trisaccharide Complex. Crystal Structure Of Urtica Dioica Agglutinin; similar to A Superantigen Presented By Mhc Molecules Of Class I And Class Ii. [ORG:Urtica dioica]; [ co-ortholog (1of2) of 1IQB_A, AAP03089, BAC53632,		cluster 1	1.1
-1.258034	-3.8046632	POPTR_0001s09850g	response to ethylene	similar to 1-aminocyclopropane-1-carboxylate synthase. [ORG:Cucumis sativus]; [ co-ortholog (1of3) of S26214, AAL35745, AAL66205, S25002, BAA94599, T10513, BAA93713, CAD21840, AAF61235, CAA47474, BAB18464, BAA92351, BAA33375, P31531, AAM74939, 2019442A, A		cluster 2	2.2	2.2.1
-1.1385775	-3.3381479	POPTR_0010s18600g	cellular response to ethylene stimulus	K01188 - beta-glucosidase (E3.2.1.21)		cluster 2	2.2	2.2.2
1.214844	1.8748147	POPTR_0001s19070g	response to ethylene	similar to myb family transcription factor; [ co-ortholog (2of2) of At3g16350, ]		cluster 1	1.2	1.2.2
0.5954704	1.3028109	POPTR_0004s16110g	response to ethylene	similar to ERECTA-LIKE 4; similar to GTP BINDING PROTEIN BETA 1; [ co-ortholog (2of2) of At4g34460, ]		cluster 1	1.2	1.2.2
1.8347063	4.065731	POPTR_0017s01140g	response to ethylene	PTHR12802//PTHR12802:SF48 - SWI/SNF COMPLEX-RELATED // SUBFAMILY NOT NAMED		cluster 1	1.2	1.2.3
-4.50898	-5.80209	POPTR_0018s13610g	response to ethylene	similar to Auxin efflux carrier component 2 (AtPIN2) (Auxin efflux carrier AGR) (Polar-auxin-transport efflux component AGRAVITROPIC 1) (AtAGR1) (Ethylene insensitive root 1) (AtEIR1) (WAVY6).; [ ortholog of At5g57090,]		cluster 2	2.1	2.1.1
1.2115717	2.2524781	POPTR_0006s24600g	response to ethylene	similar to expressed protein in Arabidopsis thaliana; [ co-ortholog (1of2) of At2g26070, ]		cluster 1	1.2	1.2.2

## Sheet: Auxin
RS1	RS2	ID genes	DESCRIPTION	GO	CLASTERS
1.214844	1.8748147	POPTR_0001s19070g	similar to myb family transcription factor; [ co-ortholog (2of2) of At3g16350, ]	response to auxin	cluster 1	1.2	1.2.2
1.4159095	1.5255535	POPTR_0004s15130g	K15707 - RING finger protein 170 (RNF170)	response to auxin	cluster 1	1.2	1.2.2
0.004448533	-2.0028813	POPTR_0010s21980g	similar to chalcone isomerase. [ORG:Prunus persica]; [ ortholog of At3g55120,1EYQ_B,T06421,At5g66220,AAM12892,1FM7_B,S44371,S29555,AAB41524,CAA78763,P14298,AAK77021,1EYP_A,BAC53983,1JX1_D,AAM12893,1JEP_B,1JX1_E,BAA76416,1JEP_A,AAC16013,AAM12891,1EYQ_A,AAG	response to auxin	cluster 2	2.2	2.2.2
-2.3220196	-4.77195	POPTR_0003s11070g	(1 of 20) PF14547 - Hydrophobic seed protein (Hydrophob_seed)	response to auxin	cluster 2	2.2	2.2.1
-1.4044586	-4.050858	POPTR_0013s07050g	(1 of 1) K05280 - flavonoid 3'-monooxygenase (E1.14.13.21)	response to auxin	cluster 2	2.2	2.2.2
-5.1811523	-4.8148675	POPTR_0003s15800g	similar to EXGT1. [ORG:Pisum sativum]; [ co-ortholog (2of2) of 1UN1_B, At2g06850, BAC58038, 1UN1_A, 1UMZ_B, CAH18931, BAA34946, ]	response to auxin	cluster 2	2.2	2.2.1
-1.3808142	-3.6061718	POPTR_0001s43940g	similar to FLAVODOXIN-LIKE QUINONE REDUCTASE 1; [ co-ortholog (1of2) of At5g54500, At4g27270, ]	response to auxin	cluster 2	2.2	2.2.1
-6.684175	-8.826587	POPTR_0001s00410g	similar to HyPRP. [ORG:Fragaria x ananassa]; [ co-ortholog (1of3) of AAC49369, AAL26908, S70586, BAA11854, At1g12090, BAA11855, AAD37833, AAM75351, At1g62510, CAB96990, AAD37834, AAS76505, T09546, ]	response to auxin	cluster 2	2.2	2.2.1
-1.258034	-3.8046632	POPTR_0001s09850g	similar to 1-aminocyclopropane-1-carboxylate synthase. [ORG:Cucumis sativus]; [ co-ortholog (1of3) of S26214, AAL35745, AAL66205, S25002, BAA94599, T10513, BAA93713, CAD21840, AAF61235, CAA47474, BAB18464, BAA92351, BAA33375, P31531, AAM74939, 2019442A, A	response to auxin	cluster 2	2.2	2.2.1
1.8212498	2.7741318	POPTR_0002s19390g	similar to Probable WRKY transcription factor 48 (WRKY DNA-binding protein 48).; [ co-ortholog (1of2) of At3g62340, At5g49520, At2g47260, ]	response to auxin	cluster 1	1.2	1.2.3
-0.5740572	-4.0710135	POPTR_0001s14310g	similar to naregenin-chalcone synthase. [ORG:Medicago sativa]; [ co-ortholog (3of6) of CAA38456, S49203, 1JWX_A, CAA00091, Q9ZRR8, P51081, CAA44186, AAL09179, S33610, AAL09175, 1D6I_A, AAF71254, 1I88_A, CAA10641, CAA44933, S35166, AAM00232, BAA01075, P300	auxin polar transport	cluster 2	2.1	2.1.1
-4.50898	-5.80209	POPTR_0018s13610g	similar to Auxin efflux carrier component 2 (AtPIN2) (Auxin efflux carrier AGR) (Polar-auxin-transport efflux component AGRAVITROPIC 1) (AtAGR1) (Ethylene insensitive root 1) (AtEIR1) (WAVY6).; [ ortholog of At5g57090,]	auxin polar transport	cluster 2	2.1	2.1.1
-2.9247544	-5.7154026	POPTR_0006s25490g	(1 of 2) 1.13.11.69 - Carlactone synthase	auxin polar transport	cluster 2	2.1	2.1.2
-0.60487366	-4.91249	POPTR_0014s14200g	similar to chalcone synthase. [ORG:Humulus lupulus]; [ ortholog of BAB47195,AAR90868,AAR90862,CAA71904,At5g13930,]	auxin polar transport	cluster 2	2.2	2.2.1
-1.7398074	-4.347758	POPTR_0005s16020g	similar to amino acid permease; putative; similar to AUX1 (regulator of root gravitropism; similar to putative permease) GI:1531758 GB:CAA67308 from (Arabidopsis thaliana); [ co-ortholog (2of2) of At1g77690, ]	auxin polar transport	cluster 2	2.2	2.2.1
0.542321	1.0883352	POPTR_0002s05590g	(1 of 23) PF02309//PF02362//PF06507 - AUX/IAA family (AUX_IAA) // B3 DNA binding domain (B3) // Auxin response factor (Auxin_resp)	auxin-activated signaling pathway	cluster 1	1.2	1.2.2
1.8635114	0.7680405	POPTR_0009s01700g	(1 of 1) PTHR31384:SF20 - AUXIN RESPONSE FACTOR 4	auxin-activated signaling pathway	cluster 1	1.2	1.2.2
1.9764557	2.5800037	POPTR_0012s10790g	similar to Auxin response factor 2 (ARF1-binding protein) (ARF1-BP).; [ co-ortholog (1of2) of At5g62000, ]	auxin-activated signaling pathway	cluster 1	1.2	1.2.2
-2.4406936	-2.5953054	POPTR_0006s13940g	similar to auxin-responsive protein; putative; similar to small auxin up RNA (SAUR_B); similar to indole-3-acetic acid induced protein ARG7 SP:P32295 from (Phaseolus aureus); [ co-ortholog (1of2) of At5g20810, At3g43120, ]	auxin-activated signaling pathway	cluster 2	2.2	2.2.2
-0.06456216	-2.298596	POPTR_0002s10880g	similar to auxin-responsive protein; similar to indoleacetic acid-induced protein 8 (IAA8); similar to SP|Q38826|Auxin responsive-protein IAA8 Indoleacetic (acid induced-protein 8 {Arabidopsis) {thaliana} ;	auxin-activated signaling pathway	cluster 2	2.2	2.2.2
-3.704702	-6.5803633	POPTR_0008s16110g	similar to aux/IAA protein. [ORG:Populus tremula x Populus tremuloides]; [ co-ortholog (1of2) of CAC84710, At3g23050, At4g14550, ]	auxin-activated signaling pathway	cluster 2	2.2	2.2.1
-2.9043176	-7.1332803	POPTR_0010s08880g	similar to aux/IAA protein. [ORG:Populus tremula x Populus tremuloides]; [ co-ortholog (2of2) of CAC84710, At3g23050, At4g14550, ]	auxin-activated signaling pathway	cluster 2	2.2	2.2.1
0.35043415	-3.2863653	POPTR_0010s07570g	(1 of 3) PTHR31734:SF6 - AUXIN-RESPONSIVE PROTEIN IAA10-RELATED	auxin-activated signaling pathway	cluster 2	2.2	2.2.1
-4.023944	-3.8116531	POPTR_0010s26030g	similar to auxin-responsive protein; putative; similar to small auxin up RNA (SAUR_D); similar to SAUR-AC-like protein (small auxin up RNA) (GI:4455308) from (Arabidopsis thaliana); similar to auxin-induced protein TGSAUR22 (GI:10185820) (Tulipa gesnerian	auxin-activated signaling pathway	cluster 2	2.1	2.1.1
-3.7971804	-4.889398	POPTR_0006s13940g	similar to auxin-responsive protein; putative; similar to small auxin up RNA (SAUR_B); similar to indole-3-acetic acid induced protein ARG7 SP:P32295 from (Phaseolus aureus); [ co-ortholog (1of2) of At5g20810, At3g43120, ]	auxin-activated signaling pathway	cluster 2	2.1	2.1.1
-1.3085068	-3.9375222	POPTR_0001s04380g	(1 of 6) 6.2.1.1 - Acetate--CoA ligase / Acyl-activating enzyme	auxin metabolic process	cluster 2	2.1	2.1.1

## Sheet: CKs R
RS1	RS2	ID genes	DESCRIPTION	GO	CLASTERS
1.276438	1.2058	POPTR_0016s12090g	similar to putative histidine-containing phosphotransfer protein 4. [ORG:Populus x canadensis]; [ co-ortholog (1of2) of CAH56501, CAH56502, At1g03430, ]	cytokinin-activated signaling pathway	cluster 1	1.2	1.2.2
0.5490385	-2.3061945	POPTR_0006s25620g	similar to Probable aquaporin TIP4.1 (Tonoplast intrinsic protein 4.1) (Epsilon- tonoplast intrinsic protein) (Epsilon-TIP).; [ ortholog of At2g25810,]	cytokinin-activated signaling pathway	cluster 2	2.1	2.1.1
1.8729873	2.0795336	POPTR_0006s09930g	similar to putative histidine-containing phosphotransfer protein 4. [ORG:Populus x canadensis]; [ co-ortholog (2of2) of CAH56501, CAH56502, At1g03430, ]	regulation of cytokinin-activated signaling pathway	cluster 1	1.2	1.2.2
-1.0684175	-3.537538	POPTR_0010s02780g	similar to HISTIDINE-CONTAINING PHOSPHOTRANSMITTER 3; [ ortholog of At3g21510,]	regulation of cytokinin-activated signaling pathway	cluster 2	2.2	2.2.2
-1.1200633	-3.4202325	POPTR_0002s09330g	similar to acetyl-CoA carboxylase. [ORG:Glycine max]; [ co-ortholog (1of2) of T07081, At1g36180, AAK59803, AAB42144, AAB63199, At1g36160, T09538, AAA81579, AAK59802, T07084, AAA81578, AAA75528, ]	response to cytokinin	cluster 2	2.2	2.2.2
-2.87761	-2.553275	POPTR_0001s23030g	similar to CBL-INTERACTING PROTEIN KINASE 3; [ co-ortholog (1of2) of At2g26980, ]	response to cytokinin	cluster 2	2.2	2.2.1

## Sheet: GAs R
RS1	RS2	ID genes	DESCRIPTION	GO	CLASTERS
1.6036379	2.2004726	POPTR_0008s06450g	PTHR24078:SF261 - DNAJ (HSP40) HOMOLOG, SUBFAMILY A, MEMBER 3A	Response to gibberellin	cluster 1	1.2	1.2.2
1.214844	1.8748147	POPTR_0001s19070g	similar to myb family transcription factor; [ co-ortholog (2of2) of At3g16350, ]	Response to gibberellin	cluster 1	1.2	1.2.2
1.8347063	4.065731	POPTR_0017s01140g	PTHR12802//PTHR12802:SF48 - SWI/SNF COMPLEX-RELATED // SUBFAMILY NOT NAMED	Response to gibberellin	cluster 1	1.2	1.2.3
-2.1081443	-3.9765134	POPTR_0001s34750g	PTHR23201//PTHR23201:SF11 - EXTENSIN, PROLINE-RICH PROTEIN // SUBFAMILY NOT NAMED	Response to gibberellin	cluster 2	2.1	2.1.1
-2.2512789	-6.4663653	POPTR_0017s11940g	similar to unnamed protein product. [ORG:Glycine max]; [ co-ortholog (2of2) of At5g15230, CAD35174, CAD35177, ]	gibberellic acid mediated signaling pathway	cluster 2	2.2	2.2.1
-1.8830198	-4.509455	POPTR_0013s14390g	PTHR10809:SF48 - VESICLE-ASSOCIATED PROTEIN 4-1	Response to gibberellin	cluster 2	2.2	2.2.1
-5.14982	-5.956489	POPTR_0010s10340g	similar to homeobox-leucine zipper protein; putative; similar to HD-ZIP transcription factor; putative; similar to homeobox-leucine zipper protein HAT7 (HD-ZIP protein 7) (HD-ZIP protein ATHB-3 (SP:Q00466|| (Arabidopsis thaliana);	Response to gibberellin	cluster 2	2.2	2.2.1
-2.9898303	-6.338314	POPTR_0003s11210g	similar to vacuolar invertase [Malus x domestica]. [ORG:Malus pumila]; [ co-ortholog (1of2) of AAM52063, P29001, AAL27710, CAA89992, Q43857, O24509, At1g12240, At1g62660, S55521, ]	Cellular response to gibberellin stimulus	cluster 2	2.2	2.2.1

## Sheet: Functional annotation BP
GO	Category	Term	Count	%	P-Value	Benjamini
GO:0005975	GOTERM_BP_DIRECT	carbohydrate metabolic process	33	2,2	1,2E-2	3,6E-1
GO:0007018	GOTERM_BP_DIRECT	microtubule-based movement	18	1,2	3,7E-7	1,7E-4
GO:0006979	GOTERM_BP_DIRECT	response to oxidative stress	15	1,0	7,2E-3	3,0E-1
GO:0071555	GOTERM_BP_DIRECT	cell wall organization	15	1,0	2,9E-2	5,9E-1
GO:0009664	GOTERM_BP_DIRECT	plant-type cell wall organization	14	0,9	6,3E-5	7,0E-3
GO:0042744	GOTERM_BP_DIRECT	hydrogen peroxide catabolic process	14	0,9	9,2E-4	8,0E-2
GO:0045490	GOTERM_BP_DIRECT	pectin catabolic process	14	0,9	2,4E-3	1,2E-1
GO:0009992	GOTERM_BP_DIRECT	cellular water homeostasis	13	0,9	4,2E-6	9,4E-4
GO:0034220	GOTERM_BP_DIRECT	ion transmembrane transport	13	0,9	4,2E-6	9,4E-4
O:0045454	GOTERM_BP_DIRECT	cell redox homeostasis	13	0,9	6,4E-2	7,3E-1
GO:0007017	GOTERM_BP_DIRECT	microtubule-based process	11	0,7	2,9E-5	4,4E-3
GO:0010411	GOTERM_BP_DIRECT	xyloglucan metabolic process	8	0,5	1,0E-3	7,4E-2
GO:0042546	GOTERM_BP_DIRECT	cell wall biogenesis	8	0,5	1,2E-3	7,4E-2
GO:0016042	GOTERM_BP_DIRECT	lipid catabolic process	8	0,5	3,2E-2	5,8E-1
GO:0009734	GOTERM_BP_DIRECT	auxin-activated signaling pathway	8	0,5	9,1E-2	8,1E-1
GO:0006730	GOTERM_BP_DIRECT	one-carbon metabolic process	5	0,3	1,3E-2	3,7E-1
GO:0030245	GOTERM_BP_DIRECT	cellulose catabolic process	5	0,3	3,0E-2	5,8E-1
GO:0098656	GOTERM_BP_DIRECT	anion transmembrane transport	5	0,3	4,2E-2	6,4E-1
GO:0006006	GOTERM_BP_DIRECT	glucose metabolic process	5	0,3	6,1E-2	7,3E-1
GO:0006542	GOTERM_BP_DIRECT	glutamine biosynthetic process	4	0,3	7,5E-3	2,9E-1
GO:0045492	GOTERM_BP_DIRECT	xylan biosynthetic process	4	0,3	2,4E-2	5,5E-1
GO:0006631	GOTERM_BP_DIRECT	fatty acid metabolic process	4	0,3	4,0E-2	6,4E-1
GO:0006694	GOTERM_BP_DIRECT	steroid biosynthetic process	4	0,3	5,9E-2	7,3E-1
GO:0050667	GOTERM_BP_DIRECT	homocysteine metabolic process	3	0,2	1,0E-2	3,5E-1
GO:0006556	GOTERM_BP_DIRECT	S-adenosylmethionine biosynthetic process	3	0,2	5,4E-2	7,1E-1
GO:0010143	GOTERM_BP_DIRECT	cutin biosynthetic process	3	0,2	6,6E-2	7,2E-1
GO:0000910	GOTERM_BP_DIRECT	cytokinesis	3	0,2	9,1E-2	8,0E-1
GO:0007112	GOTERM_BP_DIRECT	male meiosis cytokinesis	2	0,1	8,4E-2	7,9E-1
GO:0033353	GOTERM_BP_DIRECT	S-adenosylmethionine cycle	2	0,1	8,4E-2	7,9E-1
GO:0006679	GOTERM_BP_DIRECT	glucosylceramide biosynthetic process	2	0,1	8,4E-2	7,9E-1
GO:0080167	GOTERM_BP_DIRECT	response to karrikin	2	0,1	8,4E-2	7,9E-1

## Sheet: Functional annotation CC
GO	Category	Term	Count	%	P-Value	Benjamini
GO:0005576	GOTERM_CC_DIRECT	extracellular region	35	2,3	4,7E-6	1,8E-4
GO:0005829	GOTERM_CC_DIRECT	cytosol	34	2,3	9,1E-2	5,3E-1
GO:0005618	GOTERM_CC_DIRECT	cell wall	31	2,1	7,6E-5	1,9E-3
GO:0005887	GOTERM_CC_DIRECT	integral component of plasma membrane	27	1,8	1,8E-2	2,4E-1
GO:0046658	GOTERM_CC_DIRECT	anchored component of plasma membrane	24	1,6	2,2E-5	6,7E-4
GO:0009506	GOTERM_CC_DIRECT	plasmodesma	24	1,6	5,6E-2	4,2E-1
GO:0009505	GOTERM_CC_DIRECT	plant-type cell wall	22	1,5	1,8E-7	1,3E-5
GO:0005874	GOTERM_CC_DIRECT	microtubule	20	1,3	7,2E-8	1,1E-5
GO:0005794	GOTERM_CC_DIRECT	Golgi apparatus	20	1,3	3,1E-3	5,6E-2
GO:0005871	GOTERM_CC_DIRECT	kinesin complex	16	1,1	2,3E-6	1,1E-4
GO:0009570	GOTERM_CC_DIRECT	chloroplast stroma	11	0,7	3,4E-2	3,1E-1
GO:0005773	GOTERM_CC_DIRECT	vacuole	10	0,7	2,0E-2	2,4E-1
GO:0005623	GOTERM_CC_DIRECT	cell	10	0,7	7,0E-2	4,7E-1
GO:0000786	GOTERM_CC_DIRECT	nucleosome	8	0,5	3,1E-2	3,1E-1
GO:0071944	GOTERM_CC_DIRECT	cell periphery	8	0,5	3,8E-2	3,2E-1
GO:0009705	GOTERM_CC_DIRECT	plant-type vacuole membrane	7	0,5	8,6E-2	5,3E-1
GO:0042807	GOTERM_CC_DIRECT	central vacuole	6	0,4	3,6E-3	5,8E-2
GO:0016602	GOTERM_CC_DIRECT	CCAAT-binding factor complex	5	0,3	3,5E-4	7,4E-3
GO:0009360	GOTERM_CC_DIRECT	DNA polymerase III complex	3	0,2	2,4E-2	2,6E-1
