# Supplementary material for: Abscisic Acid and Jasmonate Metabolisms Are Jointly Regulated During Senescence in Roots and Leaves of Populus trichocarpa
Source: Int J Mol Sci. 2020 Mar 17;21(6):2042. doi: 10.3390/ijms21062042 (PMC7139941; doi:10.3390/ijms21062042)
Supplement: Supplementary file 1 [file ijms-21-02042-s001.zip › ijms-717015 supplementary/Supplementary Table S2.xlsx]

## Sheet: ABA L
LS1	LS2	ID genes	GO	Description	cluster
-3.7084103	-2.2015376	POPTR_0011s11620g	Response to ABA	similar to Ethylene responsive element binding factor 4 (AtERF4).; [ co-ortholog (2of2) of At3g15210, At1g53170, ]	cluster 1	1.1	1.1.3
-1.8995366	-1.3670267	POPTR_0010s19190g	Response to ABA	similar to ferritin 2 precursor - cowpea. [ORG:Vigna unguiculata]; [ co-ortholog (1of2) of CAA47983, T08124, T06248, At3g11050, ]	cluster 1	1.2	1.2.1
-1.4810816	-3.371561	POPTR_0009s12710g	Response to ABA	similar to latex plastidic aldolase-like protein. [ORG:Hevea brasiliensis]; [ co-ortholog (2of2) of AAM46780, Q01517, AAA33643, AAA33642, Q01516, S29048, S29047, ]	cluster 1	1.2	1.2.2
-0.66750133	-1.9461836	POPTR_0003s08370g	Response to ABA	PTHR12439 - PLACENTAL PROTEIN 11-RELATED	cluster 1	1.2	1.2.2
-0.8040294	-1.82027	POPTR_0009s13890g	Response to ABA	PTHR19139:SF152 - AQUAPORIN PIP2-7	cluster 1	1.2	1.2.2
1.5714766	3.958991	POPTR_0010s11820g	Response to ABA	similar to calcium binding protein. [ORG:Fagus sylvatica]; [ co-ortholog (2of2) of At1g70680, At1g23240, At1g70670, At1g23250, CAE51349, ]	cluster 2	2.1	2.1.1
1.3849719	3.2656994	POPTR_0017s14110g	Response to ABA	(1 of 4) K15889 - prenylcysteine alpha-carboxyl methylesterase (PCME)	cluster 2	2.1	2.1.1
0.94091076	2.3649187	POPTR_0001s16830g	Response to ABA	similar to RELA/SPOT HOMOLOG 3; [ co-ortholog (2of4) of At1g54130, At3g14050, ]	cluster 2	2.1	2.1.1
4.1988363	4.759326	POPTR_0019s11090g	Response to ABA	similar to myb family transcription factor (MYB4); similar to myb-related protein GI:1020155 from (Arabidopsis thaliana); similar to MYB-type transcription factor (MYB3) that represses phenylpropanoid biosynthesis gene expression;	cluster 2	2.1	2.1.2
3.1153271	3.9243736	POPTR_0002s00880g	Response to ABA	similar to protein phosphatase 2C; putative; similar to PP2C; putative; similar to protein phosphatase-2C (PP2C) (GI:3643085) (Mesembryanthemum crystallinum); [ co-ortholog (2of2) of At2g33700, ]	cluster 2	2.1	2.1.2
3.3997414	3.9867573	POPTR_0014s01760g	Response to ABA	similar to zinc-finger protein 1. [ORG:Datisca glomerata]; [ co-ortholog (1of2) of AAD26942, AAB39638, At5g04340, At1g27730, At5g43170, ]	cluster 2	2.1	2.1.2
2.5378523	2.5157142	POPTR_0003s16490g	Response to ABA	no apical meristem (NAM) family protein; similar to hypothetical protein SENU5; similar to senescence up-regulated - Lycopersicon esculentum; similar to EMBL:Z75524; [ co-ortholog (2of2) of At5g13180, ]	cluster 2	2.1	2.1.2
1.7022527	2.5156531	POPTR_0003s07720g	Response to ABA	similar to syringolide-induced protein 1-3-1B. [ORG:Glycine max]; [ co-ortholog (9of9) of BAB86893, BAB86892, ]	cluster 2	2.1	2.1.2
2.24279	3.2132277	POPTR_0001s24840g	Response to ABA	PTHR21717:SF9 - PROTEIN TBF1	cluster 2	2.1	2.1.2
1.6969942	1.7529883	POPTR_0006s12060g	Response to ABA	K18655 - ATP-dependent RNA helicase DDX19/DBP5 [EC:3.6.4.13] (DDX19, DBP5)	cluster 2	2.2	2.2.1
1.629417	2.2821946	POPTR_0001s16730g	Response to ABA	Aldehyde dehydrogenase family 7 member a1 turgor responsive protein; [ co-ortholog (1of2) of At1g54100, P25795, ]	cluster 2	2.2	2.2.1
1.8432064	2.2441177	POPTR_0006s02200g	Response to ABA	similar to myosin-related; similar to non-muscle myosin 2 heavy chain (GI:19879404) (Loligo pealei); similar to ESTs gb|AA042402; similar to gb|ATTS1380 come from this gene; [ co-ortholog (2of3) of At1g05320, At2g32240, ]	cluster 2	2.2	2.2.1
2.093745	2.351711	POPTR_0013s11360g	Response to ABA	PTHR10641:SF643 - MYB TRANSCRIPTION FACTOR-RELATED	cluster 2	2.2	2.2.1
1.1204131	1.6289206	POPTR_0004s17940g	Response to ABA	K03029 - 26S proteasome regulatory subunit N10 (PSMD4, RPN10)	cluster 2	2.2	2.2.2
2.2321458	3.6956434	POPTR_0001s23090	abscisic acid metabolic process	K01188 - beta-glucosidase (E3.2.1.21)	cluster 2	2.1	2.1.1
0.47891584	2.5708702	POPTR_0001s23060g	abscisic acid metabolic process	K01188 - beta-glucosidase (E3.2.1.21)	cluster 2	2.2	2.2.2
0.89738953	1.4734886	POPTR_0009s02040g	regulation of abscisic acid biosynthetic process	PTHR10782:SF34 - E3 SUMO-PROTEIN LIGASE SIZ1	cluster 2	2.2	2.2.2
1.1599078	2.0626578	POPTR_0004s21990g	regulation of abscisic acid biosynthetic process	PTHR10782:SF34 - E3 SUMO-PROTEIN LIGASE SIZ1	cluster 2	2.2	2.2.2
2.3480797	2.710492	POPTR_0005s27480g	regulation of abscisic acid biosynthetic process	armadillo/beta-catenin repeat family protein; similar to U-box domain-containing protein; [ co-ortholog (2of3) of At1g76390, At1g20780,	cluster 2	2.2	2.2.1
-2.3857613	-4.174521	POPTR_0012s09300g	abscisic acid-activated signaling pathway	PTHR24413:SF75 - BTB/POZ AND TAZ DOMAIN-CONTAINING PROTEIN 2	cluster 1	1.1	1.1.1
-0.3515679	-1.2976491	POPTR_0019s00630g	abscisic acid-activated signaling pathway	similar to calcium-dependent protein kinase 1. [ORG:Vicia faba]; [ co-ortholog (3of6) of CAC41022, 1S6I_A, A43713, CAE54079, AAB00806, AAK26164, AAP03012, CAC41023, CAC41003, P28583, CAC44471, AAV28169, CAC83060, AAK38161, AAB21539, ]	cluster 1	1.2	1.2.2
2.0486503	3.822478	POPTR_0014s02810g	abscisic acid-activated signaling pathway	similar to bZIP transcription factor 6. [ORG:Phaseolus vulgaris]; [ co-ortholog (2of2) of At1g45249, At5g42910, AAK39132,	cluster 2	2.1	2.1.2
1.478271	1.6695684	POPTR_0004s11500g	abscisic acid-activated signaling pathway	similar to SNF1-related protein kinase KIN10 (EC 2.7.1.-) (AKIN10).; [ co-ortholog (1of3) of At3g01090,	cluster 2	2.2	2.2.1
0.40491438	1.799212	POPTR_0010s20720g	abscisic acid-activated signaling pathway	similar to Protein phosphatase 2C (EC 3.1.3.16) (PP2C).; [ co-ortholog (1of2) of At3g11410, ]	cluster 2	2.2	2.2.2
1.7114786	3.8081803	POPTR_0001s14290g	positive regulation of abscisic acid-activated signaling pathway	K07513 - acetyl-CoA acyltransferase 1 (ACAA1)	cluster 2	2.1	2.1.1
2.4609532	3.2852998	POPTR_0001s23050g	positive regulation of abscisic acid-activated signaling pathway	Similar to At1g01500: unknown protein	cluster 2	2.1	2.1.2
-1.5375397	-1.306745	POPTR_0001s25200g	negative regulation of abscisic acid-activated signaling pathway	PTHR13832//PTHR13832:SF337 - PROTEIN PHOSPHATASE 2C // SUBFAMILY NOT NAMED	cluster 1	1.1	1.1.2
1.5906132	2.0889924	POPTR_0005s20240g	negative regulation of abscisic acid-activated signaling pathway	no apical meristem (NAM) family protein; similar to NAC domain protein NAM GB:AAD17313 GI:4325282 from (Arabidopsis thaliana); a large family of putative transcriptional activators with NA family member; [ co-ortholog (2of2) of At1g01720,	cluster 2	2.2	2.2.1

## Sheet: JA L
LS1	LS2	ID genes	GO	DESCRIPTION	CLASTER
-1.103574	-1.9794512	POPTR_0001s16620g	jasmonic acid biosynthetic process	PTHR10098//PTHR10098:SF117 - RAPSYN-RELATED // SUBFAMILY NOT NAMED	cluster 1	1.2	1.2.1
-0.7629695	-1.8244066	POPTR_0004s23930g	jasmonic acid biosynthetic process	2.7.7.60 - 2-C-methyl-D-erythritol 4-phosphate cytidylyltransferase / MEP cytidylyltransferase	cluster 1	1.2	1.2.2
0.3095904	-1.1351225	POPTR_0001s24670g	jasmonic acid biosynthetic process	mitochondrial import inner membrane translocase subunit Tim17/Tim22/Tim23 family protein; [ ortholog of At2g28900,]	cluster 1	1.2	1.2.2
4.1988363	4.759326	POPTR_0019s11090g	response to jasmonic acid	similar to myb family transcription factor (MYB4); similar to myb-related protein GI:1020155 from (Arabidopsis thaliana); similar to MYB-type transcription factor (MYB3) that represses phenylpropanoid biosynthesis gene expression;	cluster 2	2.1	2.1.2
4.282949	6.124489	POPTR_0010s00900g	response to jasmonic acid	similar to AP2 domain transcription factor RAP2.3 (Related to AP2 protein 3) (Cadmium-induced protein AS30).; [ co-ortholog (1of2) of At3g16770, ]	cluster 2	2.1	2.1.2
1.7022527	2.5156531	POPTR_0003s07720g	response to jasmonic acid	similar to syringolide-induced protein 1-3-1B. [ORG:Glycine max]; [ co-ortholog (9of9) of BAB86893, BAB86892, ]	cluster 2	2.1	2.1.2
2.24279	3.2132277	POPTR_0001s24840g	response to jasmonic acid	PTHR21717:SF9 - PROTEIN TBF1	cluster 2	2.1	2.1.2
1.1918086	1.4457493	POPTR_0003s11510g	response to jasmonic acid	KOG2166//KOG2167 - Cullins // Cullins	cluster 2	2.2	2.2.1
2.093745	2.351711	POPTR_0013s11360g	response to jasmonic acid	PTHR10641:SF643 - MYB TRANSCRIPTION FACTOR-RELATED	cluster 2	2.2	2.2.1
-2.3857613	-4.174521	POPTR_0012s09300g	response to jasmonic acid	PTHR24413:SF75 - BTB/POZ AND TAZ DOMAIN-CONTAINING PROTEIN 2	cluster 1	1.1	1.1.1
1.7876923	2.3848295	POPTR_0006s14160g	jasmonic acid mediated signaling pathway	similar to expressed protein in Arabidopsis thaliana; [ ortholog of At1g74950,At1g19180,] JASMONATE-ZIM-DOMAIN PROTEIN 2, JAZ2, TIFY10B; ATJAZ1, JASMONATE-ZIM-DOMAIN PROTEIN 1, JAZ1, TIFY10A	cluster 2	2.2	2.2.2
-3.7084103	-2.2015376	POPTR_0011s11620g	jasmonic acid mediated signaling pathway	similar to Ethylene responsive element binding factor 4 (AtERF4).; [ co-ortholog (2of2) of At3g15210, At1g53170, ]	cluster 1	1.1	1.1.3

## Sheet: ethylene L
LS1	LS2	ID genes	GO	DESCRIPTION	CLASTER
-3.7084103	-2.2015376	POPTR_0011s11620g	Response to ethylene	similar to Ethylene responsive element binding factor 4 (AtERF4).; [ co-ortholog (2of2) of At3g15210, At1g53170, ]	cluster 1	1.1	1.1.3
4.282949	6.124489	POPTR_0010s00900g	Response to ethylene	similar to AP2 domain transcription factor RAP2.3 (Related to AP2 protein 3) (Cadmium-induced protein AS30).; [ co-ortholog (1of2) of At3g16770, ]	cluster 2	2.1	2.1.2
1.8061402	2.6911488	POPTR_0006s14070g	Response to ethylene	similar to auxin response factor 1. [ORG:Cucumis sativus]; [ co-ortholog (2of2) of BAD19061, At5g20730, At1g19220, ]	cluster 2	2.1	2.1.2
0.5876152	1.3184556	POPTR_0009s03300g	ethylene-activated signaling pathway	co-ortholog (2of2) of At5g59840, CAA98176, CAA98175, At3g46060,	cluster 2	2.2	2.2.2
0.5129085	1.016932	POPTR_0003s11760g	ethylene biosynthetic process	similar to 1-aminocyclopropane-1-carboxylate synthase. [ORG:Rosa hybrid cultivar 'Kardinal']; [ ortholog of At1g62960,AAQ88100,]	cluster 2	2.2	2.2.2
-1.9784074	-2.1294558	POPTR_0003s12500g	ethylene biosynthetic process	2.4.2.26 - Protein xylosyltransferase / Uridine diphosphoxylose-protein xylosyltransferase	cluster 1	1.1	1.1.2
1.2199945	1.504984	POPTR_0008s10090g	ethylene biosynthetic process	PF12899 - Alkaline and neutral invertase (Glyco_hydro_100)	cluster 2	2.2	2.2.1
3.995033	4.0725985	POPTR_0015s05400g	Ethylene biosynthetic process	similar to mitogen-activated protein kinase kinase (MAPKK); similar to putative (MKK9); similar to mitogen-activated protein kinase kinase (MAPKK) family; similar to PMID:12119167; similar to member of MAP Kinase Kinase; [ co-ortholog (1of2) of At1g73500,	cluster 2	2.1	2.1.2

## Sheet: GAs L
LS1	LS2	ID genes	GO	DESCRIPTION	CLASTER
2.7295775	4.87206	POPTR_0003s11210g	cellular response to gibberellin stimulus	similar to vacuolar invertase [Malus x domestica]. [ORG:Malus pumila]; [ co-ortholog (1of2) of AAM52063, P29001, AAL27710, CAA89992, Q43857, O24509, At1g12240, At1g62660, S55521, ]	cluster 2	2.1	2.1.2
2.813071	3.637367	POPTR_0005s12710g	regulation of gibberellic acid mediated signaling pathway	PTHR10593:SF28 - C2H2 AND C2HC ZINC FINGER-CONTAINING PROTEIN	cluster 2	2.1	2.1.2
-1.53754	-1.306745	POPTR_0001s25200g	positive regulation of gibberellic acid	PTHR13832//PTHR13832:SF337 - PROTEIN PHOSPHATASE 2C // SUBFAMILY NOT NAMED	cluster 1	1.1	1.1.2
4.1988363	4.759326	POPTR_0019s11090g	Response to gibberellin	similar to myb family transcription factor (MYB4); similar to myb-related protein GI:1020155 from (Arabidopsis thaliana); similar to MYB-type transcription factor (MYB3) that represses phenylpropanoid biosynthesis gene expression;	cluster 2	2.1	2.1.2
3.9435043	4.399434	POPTR_0012s11970g	Response to gibberellin	similar to hypothetical protein; [ co-ortholog (2of2) of At2g12290, At5g45100, At4g19700, ]	cluster 2	2.1	2.1.2
1.7022527	2.5156531	POPTR_0003s07720g	Response to gibberellin	similar to syringolide-induced protein 1-3-1B. [ORG:Glycine max]; [ co-ortholog (9of9) of BAB86893, BAB86892, ]	cluster 2	2.1	2.1.2
1.3615056	2.4428215	POPTR_0012s14040g	Response to gibberellin	similar to gibberellin 20-oxidase (EC 1.14.11.-) - garden pea. [ORG:Pisum sativum]; [ co-ortholog (2of2) of T06787, T11848, CAH59131, CAH59143, CAH59139, CAA62846, CAH59109, AAF29605, At5g51810, CAH59116, CAA70329, At4g25420, T06439, CAH59115, CAH59097, C	cluster 2	2.2	2.2.2
2.3823195	2.4451513	POPTR_0004s03350g	Response to gibberellin	PTHR10809:SF48 - VESICLE-ASSOCIATED PROTEIN 4-1	cluster 2	2.2	2.2.1
2.093745	2.351711	POPTR_0013s11360g	Response to gibberellin	PTHR10641:SF643 - MYB TRANSCRIPTION FACTOR-RELATED	cluster 2	2.2	2.2.1

## Sheet: auxin L
LS1	LS2	ID genes	GO	DESCRIPTION	CLASTER
-2.3857613	-4.174521	POPTR_0012s09300g	auxin-activated signaling pathway	PTHR24413:SF75 - BTB/POZ AND TAZ DOMAIN-CONTAINING PROTEIN 2	cluster 1	1.1	1.1.1
4.201322	5.3048487	POPTR_0007s08170g	auxin-activated signaling pathway	K14488 - SAUR family protein (SAUR)	cluster 2	2.1	2.1.2
1.835404	2.6847064	POPTR_0006s07740g	auxin-activated signaling pathway	PF02309//PF02362//PF06507 - AUX/IAA family (AUX_IAA) // B3 DNA binding domain (B3) // Auxin response factor (Auxin_resp)	cluster 2	2.1	2.1.2
2.295883	2.9052877	POPTR_0005s11290g	auxin-activated signaling pathway	similar to RAC-like GTP binding protein RHO1 (GTPase protein ROP1). [ORG:Pisum sativum]; [ co-ortholog (1of2) of Q35638, At4g35950, At3g51300, At4g35020, At2g17800, ]	cluster 2	2.1	2.1.2
1.8061402	2.6911488	POPTR_0006s14070g	auxin-activated signaling pathway	similar to auxin response factor 1. [ORG:Cucumis sativus]; [ co-ortholog (2of2) of BAD19061, At5g20730, At1g19220, ]	cluster 2	2.1	2.1.2
-1.282915	-1.7347527	POPTR_0003s12330g	auxin-activated signaling pathway	unknown	cluster 1	1.2	1.2.1
-0.90882236	-1.5121481	POPTR_0003s16210g	auxin-activated signaling pathway	PF02309//PF02362//PF06507 - AUX/IAA family (AUX_IAA) // B3 DNA binding domain (B3) // Auxin response factor (Auxin_resp)	cluster 1	1.2	1.2.1
-3.081192	-4.3098855	POPTR_0016s12100g	auxin influx	similar to AUXIN RESISTANT 1; similar to AUXIN-HERBICIDE RESISTANT; similar to MODIFIER OF ARF7/NPH4 PHENOTYPES 1; similar to WAVY ROOTS 5; [ co-ortholog (2of2) of At5g01240, At2g38120, ]	cluster 1	1.1	1.1.1
-0.20149034	-1.1242256	POPTR_0001s39210g	auxin efflux	K12450 - UDP-glucose 4,6-dehydratase (RHM)	cluster 1	1.2	1.2.2
-0.27531424	2.121437	POPTR_0014s10880g	auxin efflux	unknown	cluster 2	2.1	2.1.1
-3.3109965	-3.9859922	POPTR_0010s04530g	auxin metabolic process	PTHR11014//PTHR11014:SF85 - PEPTIDASE M20 FAMILY MEMBER // SUBFAMILY NOT	cluster 1	1.1	1.1.3
1.1918086	1.4457493	POPTR_0003s11510g	Response to auxin	KOG2166//KOG2167 - Cullins // Cullins	cluster 2	2.2	2.2.1
1.3189945	2.0767317	POPTR_0009s11590g	Response to auxin	K10579 - ubiquitin-conjugating enzyme E2 M (UBE2M, UBC12)	cluster 2	2.2	2.2.2
1.1204131	1.6289206	POPTR_0004s17940g	Response to auxin	K03029 - 26S proteasome regulatory subunit N10 (PSMD4, RPN10)	cluster 2	2.2	2.2.2
3.995033	4.0725985	POPTR_0015s05400g	auxin polar transport	similar to mitogen-activated protein kinase kinase (MAPKK); similar to putative (MKK9); similar to mitogen-activated protein kinase kinase (MAPKK) family; similar to PMID:12119167; similar to member of MAP Kinase Kinase; [ co-ortholog (1of2) of At1g73500,	cluster 2	2.1	2.1.2
-1.6439193	-1.7657433	POPTR_0010s16340g	auxin polar transport	PTHR19241//PTHR19241:SF297 - ATP-BINDING CASSETTE TRANSPORTER // SUBFAMILY NOT NAMED	cluster 1	1.1	1.1.2

## Sheet: Cks L
LS1	LS2	ID genes	GO	DESCRIPTION	CLASTER
-2.465541	-2.2658916	POPTR_0006s03950g	Response to cytokinin	similar to Two-component response regulator ARR8 (Response reactor 3).; [ ortholog of At2g41310,At3g57040,At2g07440,]	cluster 1	1.1	1.1.2
-2.840011	-3.718517	POPTR_0003s15140g	Response to cytokinin	similar to endo-1; similar to 4-beta-glucanase. [ORG:Populus tremuloides]; [ co-ortholog (1of3) of BAC22690, AAS45400, At5g49720, At4g24260, ]	cluster 1	1.1	1.1.3
-0.27531424	2.121437	POPTR_0014s10880g	Response to cytokinin	unknown	cluster 2	2.1	2.1.1
4.282949	6.124489	POPTR_0010s00900g	Response to cytokinin	similar to AP2 domain transcription factor RAP2.3 (Related to AP2 protein 3) (Cadmium-induced protein AS30).; [ co-ortholog (1of2) of At3g16770, ]	cluster 2	2.1	2.1.2
1.1204131	1.6289206	POPTR_0004s17940g	Response to cytokinin	K03029 - 26S proteasome regulatory subunit N10 (PSMD4, RPN10)	cluster 2	2.2	2.2.2
2.3678815	2.506294	POPTR_0008s10860g	Response to cytokinin	PTHR31096:SF13 - ACT DOMAIN-CONTAINING PROTEIN 5	cluster 2	2.2	2.2.1
1.6435435	2.0194464	POPTR_0006s23760g	cytokinin catabolic process	similar to cytokinin oxidase; similar to putative (CKX5); similar to cytokinin oxidase (CKX5) (Arabidopsis thaliana) gi|11120514|gb|AAG30908|; similar to Swiss-Prot:Q9LTS3 cytokinin oxidase 3 precursor (CKO 3)(Arabidopsis tha; [ ortholog of At5g21482,]	cluster 2	2.1	2.1.2
2.1048508	3.1703734	POPTR_0018s07500g	cytokinin metabolic process	similar to inter-alpha-trypsin inhibitor heavy chain-related; similar to SP|Q61704|Inter alpha-trypsin-inhibitor heavy chain H3 precursor {Mus {musculus} ; [ ortholog of At1g19110,]	cluster 2	2.1	2.1.2

## Sheet: SA L
LS1	LS2	ID genes	GO	DESCRIPTION	CLASTER
3.995033	4.0725985	POPTR_0015s05400g	salicylic acid mediated signaling pathway	similar to mitogen-activated protein kinase kinase (MAPKK); similar to putative (MKK9); similar to mitogen-activated protein kinase kinase (MAPKK) family; similar to PMID:12119167; similar to member of MAP Kinase Kinase; [ co-ortholog (1of2) of At1g73500,	cluster 2	2.1	2.1.2
1.2690818	1.2565559	POPTR_0014s05140g	salicylic acid mediated signaling pathway	latex-abundant family protein; caspase family protein; similar to latex-abundant protein (Hevea brasiliensis) gb:AAD13216; [ ortholog of At1g02170,]	cluster 2	2.2	2.2.1
2.5056498	2.7041805	POPTR_0010s13710g	salicylic acid mediated signaling pathway	similar to expressed protein in Arabidopsis thaliana; similar to DUF292; [ ortholog of At1g13340,]	cluster 2	2.2	2.2.1
1.589226	1.642707	POPTR_0011s05590g	regulation of salicylic acid metabolic process	similar to expressed protein in Arabidopsis thaliana; [ co-ortholog (2of2) of At1g28380, ]	cluster 2	2.2	2.2.1
0.848892	1.5442619	POPTR_0009s02040g	regulation of salicylic acid metabolic process	PTHR10782:SF34 - E3 SUMO-PROTEIN LIGASE SIZ1	cluster 2	2.2	2.2.2
1.1599078	2.0626578	POPTR_0004s21990g	regulation of salicylic acid metabolic process	PTHR10782:SF34 - E3 SUMO-PROTEIN LIGASE SIZ1	cluster 2	2.2	2.2.2
2.093745	2.351711	POPTR_0013s11360g	response to salicylic acid	PTHR10641:SF643 - MYB TRANSCRIPTION FACTOR-RELATED	cluster 2	2.2	2.2.1
-2.3857613	-4.174521	POPTR_0012s09300g	response to salicylic acid	PTHR24413:SF75 - BTB/POZ AND TAZ DOMAIN-CONTAINING PROTEIN 2	cluster 1	1.1	1.1.1
4.1988363	4.759326	POPTR_0019s11090g	response to salicylic acid	similar to myb family transcription factor (MYB4); similar to myb-related protein GI:1020155 from (Arabidopsis thaliana); similar to MYB-type transcription factor (MYB3) that represses phenylpropanoid biosynthesis gene expression;	cluster 2	2.1	2.1.2
2.4850712	4.252563	POPTR_0006s05450g	response to salicylic acid	similar to putative glucosyltransferase. [ORG:Phaseolus lunatus]; [ co-ortholog (17of18) of Q9ZSK5, P56725, AAM09516, CAD28205, BAB86925, AAD51778, AAM09513, AAD04166, AAM09514, AAM09517, ]	cluster 2	2.1	2.1.2
2.942911	4.1064796	POPTR_0010s19870g	response to salicylic acid	similar to putative Hs1pro-1-like protein. [ORG:Cicer arietinum]; [ co-ortholog (2of2) of AAG44839, At2g40000, At3g55840, AAK72104, ]	cluster 2	2.1	2.1.2
1.530561	2.9601736	POPTR_0003s18060g	response to salicylic acid	similar to Probable WRKY transcription factor 40 (WRKY DNA-binding protein 40).; [ co-ortholog (1of2) of At3g32090, At1g80840, ]	cluster 2	2.1	2.1.2
1.7022527	2.5156531	POPTR_0003s07720g	response to salicylic acid	similar to syringolide-induced protein 1-3-1B. [ORG:Glycine max]; [ co-ortholog (9of9) of BAB86893, BAB86892, ]	cluster 2	2.1	2.1.2
2.24279	3.2132277	POPTR_0001s24840g	response to salicylic acid	PTHR21717:SF9 - PROTEIN TBF1	cluster 2	2.1	2.1.2
1.0735133	0.7673901	POPTR_0001s44440g	response to salicylic acid	PTHR10666:SF155 - POLYUBIQUITIN 4	cluster 2	2.2	2.2.1
1.3348536	1.251893	POPTR_0004s02080g	response to salicylic acid	K04551 - ubiquitin B (UBB)	cluster 2	2.2	2.2.1

## Sheet: Functional annotation BP
GO	Category	Term	Count	%	P-Value	Benjamini
GO:0006351	GOTERM_BP_DIRECT	transcription, DNA-templated	40	3,8	9,3E-2	9,1E-1
GO:0043161	GOTERM_BP_DIRECT	proteasome-mediated ubiquitin-dependent protein catabolic process	15	1,4	4,1E-2	8,9E-1
GO:0042787	GOTERM_BP_DIRECT	protein ubiquitination involved in ubiquitin-dependent protein catabolic process	13	1,2	1,0E-2	7,8E-1
GO:0035556	GOTERM_BP_DIRECT	intracellular signal transduction	11	1,0	7,4E-2	8,9E-1
GO:0007264	GOTERM_BP_DIRECT	small GTPase mediated signal transduction	9	0,8	4,9E-2	8,6E-1
GO:0016192	GOTERM_BP_DIRECT	vesicle-mediated transport	8	0,8	1,5E-2	7,9E-1
GO:0018105	GOTERM_BP_DIRECT	peptidyl-serine phosphorylation	8	0,8	2,2E-2	7,9E-1
GO:0006511	GOTERM_BP_DIRECT	ubiquitin-dependent protein catabolic process	8	0,8	6,1E-2	8,9E-1
GO:0009416	GOTERM_BP_DIRECT	response to light stimulus	7	0,7	6,8E-3	9,5E-1
GO:0016055	GOTERM_BP_DIRECT	Wnt signaling pathway	4	0,4	1,9E-2	8,0E-1
GO:0009768	GOTERM_BP_DIRECT	photosynthesis, light harvesting in photosystem I	4	0,4	3,1E-2	8,6E-1
GO:0008360	GOTERM_BP_DIRECT	regulation of cell shape	4	0,4	4,3E-2	8,8E-1
GO:0010468	GOTERM_BP_DIRECT	regulation of gene expression	4	0,4	4,7E-2	8,7E-1
GO:0031347	GOTERM_BP_DIRECT	regulation of defense response	4	0,4	4,7E-2	8,7E-1
GO:0006897	GOTERM_BP_DIRECT	endocytosis	4	0,4	6,1E-2	8,8E-1
GO:0042273	GOTERM_BP_DIRECT	ribosomal large subunit biogenesis	4	0,4	9,5E-2	9,1E-1
GO:1900027	GOTERM_BP_DIRECT	regulation of ruffle assembly	3	0,3	8,6E-3	8,4E-1
GO:0031222	GOTERM_BP_DIRECT	arabinan catabolic process	3	0,3	6,6E-2	8,7E-1
GO:0045493	GOTERM_BP_DIRECT	xylan catabolic process	3	0,3	6,6E-2	8,7E-1
GO:0006413	GOTERM_BP_DIRECT	translational initiation	3	0,3	9,2E-2	9,2E-1

## Sheet: Functional annotation CC
GO	Category	Term	Count	%	P-Value	Benjamini
GO:0005634	GOTERM_CC_DIRECT	nucleus	114	10,7	1,3E-4	1,9E-2
GO:0005737	GOTERM_CC_DIRECT	cytoplasm	81	7,6	5,0E-4	3,8E-2
GO:0005622	GOTERM_CC_DIRECT	intracellular	27	2,5	1,6E-3	7,9E-2
GO:0009941	GOTERM_CC_DIRECT	chloroplast envelope	7	0,7	4,9E-2	7,3E-1
GO:0009523	GOTERM_CC_DIRECT	photosystem II	5	0,5	3,8E-2	7,0E-1
GO:0008540	GOTERM_CC_DIRECT	proteasome regulatory particle, base subcomplex	4	0,4	8,1E-2	8,4E-1
GO:0032587	GOTERM_CC_DIRECT	ruffle membrane	3	0,3	8,0E-3	2,6E-1
