# Supplementary material for: Abscisic Acid and Jasmonate Metabolisms Are Jointly Regulated During Senescence in Roots and Leaves of Populus trichocarpa
Source: Int J Mol Sci. 2020 Mar 17;21(6):2042. doi: 10.3390/ijms21062042 (PMC7139941; doi:10.3390/ijms21062042)
Supplement: Supplementary file 1 [file ijms-21-02042-s001.zip › ijms-717015 supplementary/Supplementary Table S3.xls]

## Sheet: Leaves
JA											RATIO JA/MeJA
	LC	LS1	LS2								LC	LS1	LS2
	2988.74	14459	20811.6								1.86345	3.37989	1.60088
	2141.2	15468.6	19264.8
	2363.4	16365	19468.8
A	2497.78	15430.9	19848.4
SD	439.457	953.545	840.392
SE	253.72	550.529	485.2
MeJA
	LC	LS1	LS2
	1400.8	4730	12228
	1235	3752.24	13542.2
	1385.42	5214.23	11425.1
A	1340.41	4565.49	12398.4
SD	91.6082	744.749	1068.8
SE	52.89	429.981	617.071
ABA
	LC	LS1	LS2
	1757.92	3553.25	2598.67
	1970.08	3868.2	2208.44
	2303.68	3550.4	2475.24
A	2010.56	3657.28	2427.45
SD	275.122	182.664	199.455
SE	158.842	105.461	115.155

## Sheet: Roots
JA											RATIO JA/MeJA
	RC	RS1	RS2								RC	RS1	RS2
	323.408	2229.41	4457.13								1.76181	5.53135	2.29934
	288.5	2690.8	4060.74
	331.036	1959.62	3980.76
A	314.315	2293.28	4166.21
SD	22.6791	369.751	255.098
SE	13.0938	213.476	147.281
MeJA
	RC	RS1	RS2
	173.49	398.076	1996.23
	166.3	406.072	1663.02
	195.423	439.64	1776.5
A	178.404	414.596	1811.92
SD	15.1707	22.054	169.405
SE	8.7588	12.7329	97.806
ABA
	RC	RS1	RS2
	362.185	211.899	649.085
	262.312	340.622	621.948
	162.44	411.006	868.552
A	262.312	321.176	713.195
SD	99.8725	100.968	135.225
SE	57.6614	50.4839	78.0724
